# Supplementary material for: miR-210 Expression Is Strongly Hypoxia-Induced in Anaplastic Thyroid Cancer Cell Lines and Is Associated with Extracellular Vesicles and Argonaute-2
Source: Int J Mol Sci. 2023 Feb 24;24(5):4507. doi: 10.3390/ijms24054507 (PMC10002857; doi:10.3390/ijms24054507)
Supplement: Supplementary file 1 [file ijms-24-04507-s001.zip]

Archive with 1 entries (1 files):
- ijms-2132397-supplementary.pdf
